# Supplementary material for: Black and Red Currant Pomaces as Raw Materials to Create Smoothies with In Vitro Health-Promoting Potential
Source: Foods. 2024 Aug 27;13(17):2715. doi: 10.3390/foods13172715 (PMC11395094; doi:10.3390/foods13172715)
Supplement: Supplementary file 1 [file foods-13-02715-s001.zip]

Archive with 1 entries (1 files):
- foods-3172850-supplementary.pdf
